# Supplementary material for: Multiorgan Failure and Sepsis in an ICU Patient with Prolidase Enzyme Deficiency—The Specificity of Treatment and Care: A Case Report
Source: Medicina (Kaunas). 2024 Jun 20;60(6):1006. doi: 10.3390/medicina60061006 (PMC11205385; doi:10.3390/medicina60061006)
Supplement: Supplementary file 1 [file medicina-60-01006-s001.zip]

Archive with 3 entries (3 files):
- Figure S1. 1st ICU course, day 1 to 27.jpg
- Figure S2. 3rd ICU course, day 64 to 83.jpg
- Table S1. Laboratory test results during 1st, 2nd, and 3rd ICU hospitalization, final.pdf
